# Supplementary material for: Molecular Mechanism of Mok I Gene Overexpression in Enhancing Monacolin K Production in Monascus pilosus
Source: J Fungi (Basel). 2024 Oct 16;10(10):721. doi: 10.3390/jof10100721 (PMC11508744; doi:10.3390/jof10100721)
Supplement: Supplementary file 1 [file jof-10-00721-s001.zip]

Archive with 1 entries (1 files):
- jof-3220287-supplementary.pdf
